# Supplementary material for: ELIXIR-UK role in bioinformatics training at the national level and across ELIXIR
Source: F1000Res. 2017 Jun 21;6:ELIXIR-952. [Version 1] doi: 10.12688/f1000research.11837.1 (PMC5521157; doi:10.12688/f1000research.11837.1)
Supplement: Supplementary file 1 [file f1000research-6-12791-s0000.tgz]

Archive with 1 entries (1 files):
- 469ed880-1a69-4304-88ca-87523f085726.docx
